# Supplementary material for: Validation of Appropriate Reference Genes for qRT–PCR Normalization in Oat (Avena sativa L.) under UV-B and High-Light Stresses
Source: Int J Mol Sci. 2022 Sep 23;23(19):11187. doi: 10.3390/ijms231911187 (PMC9570368; doi:10.3390/ijms231911187)
Supplement: Supplementary file 1 [file ijms-23-11187-s001.zip]

Archive with 1 entries (1 files):
- ijms-1897279-supplementary.pdf
